# Supplementary material for: Longitudinal Associations Between Sources of Uncertainty and Mental Health Amongst Resettled Refugees During the COVID-19 Pandemic
Source: Int J Environ Res Public Health. 2025 May 30;22(6):855. doi: 10.3390/ijerph22060855 (PMC12192629; doi:10.3390/ijerph22060855)
Supplement: Supplementary file 1 [file ijerph-22-00855-s001.zip]

Archive with 1 entries (1 files):
- ijerph-3555361-supplementary.pdf
